# Supplementary material for: Foliar Application of Selenium in Mitigating Salinity Stress on the Physiology, Growth, and Yield of Okra
Source: Plants (Basel). 2025 Dec 20;15(1):21. doi: 10.3390/plants15010021 (PMC12787630; doi:10.3390/plants15010021)
Supplement: Supplementary file 1 [file plants-15-00021-s001.zip]

Archive with 1 entries (1 files):
- plants-4041709-supplementary.pdf
